# Supplementary material for: A Novel Intercellular Communication-Associated Gene Signature for Prognostic Prediction and Clinical Value in Patients With Lung Adenocarcinoma
Source: Front Genet. 2021 Aug 23;12:702424. doi: 10.3389/fgene.2021.702424 (PMC8419521; doi:10.3389/fgene.2021.702424)
Supplement: Supplementary File 3 — List of intercellular communication-associated genes included in the study. [file Data_Sheet_3.csv]

Gene	KEGG	GO	Reactome
ABCA1	0	1	0
ABCC4	0	1	0
ACP4	0	1	0
ACTB	1	0	1
ACTG1	1	0	1
ACTN1	0	0	1
ADIPOQ	0	1	0
AFDN	0	0	1
AGER	0	1	0
AIMP1	0	1	0
AKAP5	0	1	0
AKAP9	0	1	0
ANG	0	0	1
ANK2	0	1	0
ANXA9	0	1	0
APOE	0	1	0
APP	0	1	0
ARHGEF6	0	0	1
ARL6	0	1	0
BAIAP3	0	1	0
BMP2	0	1	0
BMP4	0	1	0
CACNA1A	0	1	0
CACNA1B	0	1	0
CACNA1C	0	1	0
CACNA1D	0	1	0
CACNA2D1	0	1	0
CACNB2	0	1	0
CACNG5	0	1	0
CADM1	0	0	1
CADM2	0	0	1
CADM3	0	0	1
CAV1	0	1	0
CBLN1	0	1	0
CCDC88C	0	1	0
CCL3	0	1	0
CCL5	0	1	0
CCL8	0	1	0
CCR1	0	1	0
CCR5	0	1	0
CD151	0	0	1
CD34	0	1	0
CD47	0	0	1
CDH1	0	0	1
CDH10	0	0	1
CDH11	0	0	1
CDH12	0	0	1
CDH13	0	0	1
CDH15	0	0	1
CDH17	0	0	1
CDH18	0	0	1
CDH2	0	0	1
CDH24	0	0	1
CDH3	0	1	1
CDH4	0	0	1
CDH5	0	0	1
CDH6	0	0	1
CDH7	0	0	1
CDH8	0	0	1
CDH9	0	0	1
CGAS	0	1	0
CHAD	1	0	0
CHRM2	0	1	0
CHRM3	0	1	0
CHRNA1	0	1	0
CHRNA2	0	1	0
CHRNA3	0	1	0
CHRNA4	0	1	0
CHRNA5	0	1	0
CHRNA7	0	1	0
CHRNA9	0	1	0
CHRNB1	0	1	0
CHRNB2	0	1	0
CHRNB4	0	1	0
CHRND	0	1	0
CHRNE	0	1	0
CLDN1	0	0	1
CLDN10	0	0	1
CLDN11	0	0	1
CLDN12	0	0	1
CLDN14	0	0	1
CLDN15	0	0	1
CLDN16	0	0	1
CLDN17	0	0	1
CLDN18	0	0	1
CLDN19	0	0	1
CLDN2	0	0	1
CLDN20	0	0	1
CLDN22	0	0	1
CLDN23	0	0	1
CLDN3	0	0	1
CLDN4	0	0	1
CLDN5	0	0	1
CLDN6	0	0	1
CLDN7	0	0	1
CLDN8	0	0	1
CLDN9	0	0	1
COL11A1	1	0	0
COL11A2	1	0	0
COL17A1	1	0	1
COL1A1	1	0	0
COL1A2	1	0	0
COL2A1	1	0	0
COL3A1	1	0	0
COL4A1	1	0	0
COL4A2	1	0	0
COL4A4	1	0	0
COL4A6	1	0	0
COL5A1	1	0	0
COL5A2	1	0	0
COL5A3	1	0	0
COL6A1	1	0	0
COL6A2	1	0	0
COL6A3	1	0	0
COL6A6	1	0	0
COMP	1	0	0
CPE	0	1	0
CRB3	0	0	1
CRH	0	1	0
CSNK1E	0	1	0
CTNNA1	0	0	1
CTNNB1	0	1	1
CTNND1	0	0	1
CXCL13	0	1	0
DAGLA	0	1	0
DDX3X	0	1	0
DES	1	0	0
DIXDC1	0	1	0
DRD1	0	1	0
DRD2	0	1	0
DRD3	0	1	0
DRD4	0	1	0
DRD5	0	1	0
DSC1	1	0	0
DSC2	1	0	0
DSC3	1	0	0
DSG1	1	0	0
DSG2	1	0	0
DSG3	1	0	0
DSG4	1	0	0
DST	0	0	1
DVL1	0	1	0
DVL2	0	1	0
DVL3	0	1	0
EDN1	0	1	0
EDN3	0	1	0
EREG	0	1	0
F11R	0	0	1
FAM3B	0	1	0
FBLIM1	0	0	1
FERMT2	0	1	1
FLNA	0	0	1
FLNC	0	0	1
FN1	1	0	0
FRAT1	0	1	0
FYB1	0	0	1
FZD1	0	1	0
FZD10	0	1	0
FZD2	0	1	0
FZD3	0	1	0
FZD4	0	1	0
FZD5	0	1	0
FZD6	0	1	0
FZD7	0	1	0
FZD8	0	1	0
GHRH	0	1	0
GJA1	1	1	0
GJA10	1	0	0
GJA3	1	0	0
GJA4	1	0	0
GJA5	1	0	0
GJA8	1	0	0
GJA9	1	0	0
GJB1	1	0	0
GJB2	1	0	0
GJB3	1	0	0
GJB4	1	0	0
GJB5	1	0	0
GJB6	1	0	0
GJB7	1	0	0
GJC1	1	0	0
GJC2	1	0	0
GJC3	1	0	0
GJD2	1	0	0
GJD3	1	0	0
GJD4	1	0	0
GLRA1	0	1	0
GLRA2	0	1	0
GLRA3	0	1	0
GLRB	0	1	0
GPC4	0	1	0
GPNMB	0	1	0
GRB2	0	0	1
GRID2	0	1	0
GRIK2	0	1	0
GRM7	0	1	0
GSK3B	0	1	0
HCN4	0	1	0
HGF	0	1	0
HILPDA	0	1	0
HMGA2	0	1	0
IBSP	1	0	0
IL1RAPL1	0	1	0
ILK	0	0	1
INA	1	0	0
INHBA	0	1	0
IQSEC2	0	1	0
ITGA6	1	0	1
ITGB1	0	0	1
ITGB4	1	0	1
JUP	0	0	1
KCNA5	0	1	0
KCNE5	0	1	0
KCNJ5	0	1	0
KCNQ1	0	1	0
KLF5	0	1	0
KLHL12	0	1	0
KPNA2	0	1	0
KRT1	1	0	0
KRT10	1	0	0
KRT12	1	0	0
KRT13	1	0	0
KRT14	1	0	1
KRT15	1	0	0
KRT16	1	0	0
KRT17	1	0	0
KRT18	1	0	0
KRT19	1	0	0
KRT2	1	0	0
KRT20	1	0	0
KRT23	1	0	0
KRT24	1	0	0
KRT25	1	0	0
KRT27	1	0	0
KRT28	1	0	0
KRT3	1	0	0
KRT31	1	0	0
KRT32	1	0	0
KRT33A	1	0	0
KRT33B	1	0	0
KRT34	1	0	0
KRT35	1	0	0
KRT36	1	0	0
KRT37	1	0	0
KRT38	1	0	0
KRT39	1	0	0
KRT4	1	0	0
KRT40	1	0	0
KRT5	1	0	1
KRT6A	1	0	0
KRT6B	1	0	0
KRT6C	1	0	0
KRT7	1	0	0
KRT71	1	0	0
KRT72	1	0	0
KRT73	1	0	0
KRT74	1	0	0
KRT75	1	0	0
KRT76	1	0	0
KRT77	1	0	0
KRT78	1	0	0
KRT79	1	0	0
KRT8	1	0	0
KRT81	1	0	0
KRT82	1	0	0
KRT83	1	0	0
KRT84	1	0	0
KRT85	1	0	0
KRT86	1	0	0
KRT9	1	0	0
LAMA1	1	0	0
LAMA2	1	0	0
LAMA3	1	0	1
LAMA4	1	0	0
LAMA5	1	0	0
LAMB1	1	0	0
LAMB2	1	0	0
LAMB3	1	0	1
LAMB4	1	0	0
LAMC1	1	0	0
LAMC2	1	0	1
LAMC3	1	0	0
LEF1	0	1	0
LEP	0	1	0
LIMS1	0	0	1
LIMS2	0	0	1
LMNA	1	0	0
LMNB1	1	0	0
LMNB2	1	0	0
LRP5	0	1	0
LRP6	0	1	0
LRRK2	0	1	0
MAFA	0	1	0
MPP5	0	0	1
MYOC	0	1	0
NDP	0	1	0
NECTIN1	0	0	1
NECTIN2	0	0	1
NECTIN3	0	0	1
NECTIN4	0	0	1
NES	1	0	0
NEUROD1	0	1	0
NIBAN2	0	1	0
NLGN1	0	1	0
NLGN4X	0	1	0
NOS2	0	1	0
NPTX1	0	1	0
NPTX2	0	1	0
NPTXR	0	1	0
NRG3	0	1	0
NXN	0	1	0
P2RX2	0	1	0
P2RX3	0	1	0
P2RX4	0	1	0
P2RX7	0	1	0
PARD3	0	0	1
PARD6A	0	0	1
PARD6B	0	0	1
PARD6G	0	0	1
PARVA	0	0	1
PARVB	0	0	1
PATJ	0	0	1
PCSK5	0	1	0
PDX1	0	1	0
PKD1	0	1	0
PKD2	0	1	0
PKP2	0	1	0
PLEC	0	0	1
PLPP3	0	1	0
PNKD	0	1	0
POMC	0	1	0
PREPL	0	1	0
PRKCI	0	0	1
PRKN	0	1	0
PRPH	1	0	0
PTEN	0	1	0
PTK2	0	0	1
PTK2B	0	0	1
PTPN11	0	0	1
PTPN6	0	0	1
PTPRD	0	1	0
PTPRN	0	1	0
PVR	0	0	1
PXN	0	0	1
RAB1A	0	1	0
RAB26	0	1	0
RAB5A	0	1	0
RAC3	0	1	0
RAPSN	0	1	0
RELN	1	0	0
RGS10	0	1	0
ROR1	0	1	0
RSU1	0	0	1
SCN10A	0	1	0
SCN1B	0	1	0
SCN3B	0	1	0
SCN4B	0	1	0
SCN5A	0	1	0
SCYL2	0	1	0
SDK1	0	0	1
SDK2	0	0	1
SERPINB3	0	1	0
SFRP1	0	1	0
SFTPA1	0	0	1
SFTPA2	0	0	1
SFTPD	0	0	1
SHH	0	1	0
SIRPA	0	0	1
SIRPB1	0	0	1
SIRPG	0	0	1
SKAP2	0	0	1
SLC30A8	0	1	0
SLC44A4	0	1	0
SLC6A5	0	1	0
SLURP2	0	1	0
SNAP23	0	1	0
SNAPIN	0	1	0
SNCA	0	1	0
SNCAIP	0	1	0
SNX19	0	1	0
SPG11	0	1	0
SPP1	1	0	0
SRC	0	0	1
STAB1	0	1	0
STAC3	0	1	0
STRN	0	1	0
STX1A	0	1	0
STX4	0	1	0
TBX3	0	1	0
TBX5	0	1	0
TCF7L2	0	1	0
TESK1	0	0	1
THBS1	1	0	0
THBS2	1	0	0
THBS3	1	0	0
THBS4	1	0	0
TM2D3	0	1	0
TNC	1	0	0
TNN	1	0	0
TNR	1	0	0
TNXB	1	0	0
TRPM4	0	1	0
TYROBP	0	0	1
VASP	0	0	1
VIM	1	0	0
VPS18	0	1	0
VTN	1	0	0
VWF	1	0	0
WLS	0	1	0
WNT1	0	1	0
WNT10A	0	1	0
WNT10B	0	1	0
WNT2	0	1	0
WNT2B	0	1	0
WNT3	0	1	0
WNT3A	0	1	0
WNT4	0	1	0
WNT5A	0	1	0
WNT7A	0	1	0
WNT7B	0	1	0
WNT8A	0	1	0
WNT8B	0	1	0
WNT9A	0	1	0
WNT9B	0	1	0
XCL1	0	1	0
YWHAG	0	1	0
