# Supplementary material for: A Novel Intercellular Communication-Associated Gene Signature for Prognostic Prediction and Clinical Value in Patients With Lung Adenocarcinoma
Source: Front Genet. 2021 Aug 23;12:702424. doi: 10.3389/fgene.2021.702424 (PMC8419521; doi:10.3389/fgene.2021.702424)
Supplement: Supplementary File 4 — The results of univariate COX regression regarding overall survival on the discovery set. [file Data_Sheet_4.csv]

Gene	HR	Lower 95% CI	Upper 95% CI	pvalue
BAIAP3	0.813853208	0.735732481	0.900268863	6.32E-05
CADM1	0.814841923	0.729334735	0.910373971	0.000294537
DES	0.814935156	0.726269735	0.914425146	0.000497379
FRAT1	0.823069969	0.750796312	0.902300882	3.29E-05
CACNA1D	0.828222652	0.749124728	0.9156723	0.000233096
SFTPD	0.835542255	0.746464788	0.935249553	0.001785233
ABCC4	0.840206792	0.753328604	0.937104273	0.001769152
CD34	0.849005002	0.769451227	0.936783863	0.001110788
LAMA2	0.854750454	0.777670206	0.939470657	0.001134448
ARHGEF6	0.854863212	0.779441532	0.937582976	0.000875987
PLPP3	0.85533137	0.776391627	0.942297323	0.001561685
THBS4	0.858708725	0.765712794	0.962999026	0.009196655
COL4A4	0.865127332	0.785516057	0.952807132	0.003266625
LRP6	0.865306002	0.788140751	0.950026345	0.002399958
GPC4	0.86822035	0.790345502	0.953768414	0.003206895
GJB1	0.871317767	0.785769671	0.966179631	0.008988649
PARVA	0.87144479	0.79249132	0.958264151	0.00451449
KCNQ1	0.872572792	0.788194679	0.965983783	0.008615955
GJA4	0.873237108	0.78991636	0.965346567	0.00806645
CCDC88C	0.873634526	0.796066304	0.958760948	0.004403705
KRT6B	1.103011468	1.03533215	1.175114961	0.002407728
INA	1.109536184	1.029095385	1.196264759	0.0067925
CCL8	1.118565505	1.03194754	1.21245387	0.006436119
CDH3	1.120350574	1.029940295	1.218697254	0.008117282
COL17A1	1.121371012	1.034536682	1.215493823	0.00534225
AFDN	1.125452875	1.034331365	1.224601917	0.006077759
CDH4	1.125935203	1.035154233	1.224677482	0.005683273
ITGB4	1.127035305	1.036088262	1.22596561	0.0053394
COL11A1	1.127878178	1.040808236	1.22223205	0.003327616
COL5A1	1.130071226	1.034143692	1.234897033	0.006897152
GJC1	1.130149053	1.032175598	1.237422086	0.008182371
LMNB1	1.130558329	1.03754643	1.231908375	0.005087762
LAMB3	1.130582475	1.042426059	1.226194148	0.003045435
KRT7	1.13160984	1.041372271	1.229666726	0.00354452
ANXA9	1.133125168	1.0508527	1.221838841	0.00115522
COL5A3	1.135824631	1.04135487	1.238864511	0.004045504
LAMC2	1.137475503	1.071218773	1.207830327	2.59E-05
PARVB	1.138455342	1.041937618	1.243913784	0.00411954
KRT6A	1.139281572	1.056363604	1.228708084	0.000719155
KRT36	1.140092363	1.042961601	1.24626889	0.003903695
RGS10	1.142038419	1.047210336	1.245453472	0.002673604
COL5A2	1.142362733	1.044918033	1.248894719	0.003435272
PXN	1.144428432	1.053938976	1.242687165	0.001327384
LAMA5	1.145335978	1.048281239	1.251376494	0.002667452
DSG3	1.148180264	1.076882753	1.224198192	2.39E-05
LAMB1	1.152404953	1.050223453	1.264528204	0.002749984
COL1A1	1.153572156	1.061857292	1.253208627	0.00072502
ITGA6	1.158853171	1.068607194	1.256720599	0.000365096
SPP1	1.16467088	1.068996069	1.268908556	0.000491177
SIRPA	1.165182227	1.067875127	1.271356162	0.000590565
LMNB2	1.165869398	1.068125211	1.272558159	0.000592201
GJB5	1.170355545	1.090562853	1.255986391	1.26E-05
CSNK1E	1.175422745	1.075476839	1.284656795	0.000364081
PTPN11	1.177232922	1.07918637	1.284187229	0.000235446
DDX3X	1.181604143	1.079687323	1.293141377	0.000287914
PKP2	1.183420421	1.08909347	1.285917078	7.07E-05
DST	1.185024886	1.092114734	1.285839241	4.60E-05
DSG2	1.188434794	1.085592788	1.301019383	0.000185224
ABCA1	1.193672343	1.090599359	1.306486795	0.000121918
RAB5A	1.200466046	1.095266101	1.31577041	9.44E-05
PVR	1.20250052	1.103960479	1.309836291	2.37E-05
STX1A	1.207098153	1.110784136	1.311763379	9.15E-06
SKAP2	1.239728917	1.142947773	1.344705178	2.20E-07
DSC2	1.241418036	1.140285218	1.351520404	6.10E-07
KPNA2	1.242758409	1.140013027	1.354763872	7.96E-07
GJB3	1.246098687	1.153499591	1.346131328	2.34E-08
HILPDA	1.249016961	1.16981418	1.333582201	2.88E-11
